# Supplementary material for: BRCA1 and BRCA2 Variation in Taiwanese General Population and the Cancer Cohort
Source: Front Mol Biosci. 2021 Jun 21;8:685174. doi: 10.3389/fmolb.2021.685174 (PMC8256441; doi:10.3389/fmolb.2021.685174)
Supplement: Supplementary file 1 [file Table2.XLSX]

## Sheet: BRCA1
Supplementary table 2. List of BRCA1 variants identified in Taiwanese population
Variant ID	Exon	HGVS		Genome (hg19)	Detection Method*	Reported**	dbSNP150	MAF			Mutation Type	Variant impact***	Prior Probablity of Pathogenicity		Posterior Probability of Pathogenicity	Cases tested	Carrier number	Carrier Rate	Variant in original source	Original References****
		cDNA (NM_007294.3)	Protein (NP_009225.1)					ExAC_EAS	1000g_EAS*****	gnomAD_EAS			HCI	BRCA Exchange	BRCA Exchange					in S Table 1
1	exon2	c.33A>C	p.Val11=	g.41276081T>G	SSCP	BED|Clinvar	-	-	-	-	synonymous SNV	Likely Benign	0.02	-	-	123	1	0.00813008	152A>C	3
2	exon2	c.66dupA	p.Glu23Argfs*17	g.41276048dupT	Sanger, NGS	BED|BMD	-	-	-	-	frameshift insertion	Pathogenic	-	-	-	120	1	0.00833333	c.66dupA	15
3	exon3	c.114G>A	p.Lys38=	g.41267763C>T	Sanger, SSCP, NGS	BED|Clinvar|BIC|LOVD	rs1800062	0.0414	0.055	0.0394	synonymous SNV	Benign	0.02	-	-	1678	108	0.0643623	233G>A, g.41267763C>T	1,2,4,8,TWB
4	exon3	c.122A>G	p.His41Arg	g.41267755T>C	NGS	BED|Clinvar|BMD|BIC|LOVD	rs80357276	-	-	-	nonsynonymous SNV	Likely pathogenic	0.29	0.29	0.995	658	1	0.00151976	c.122A>G	13
5	exon6	c.303T>A	p.Tyr101Ter	g.41256277A>T	Sanger, MLPA, NGS	BED|Clinvar|BMD|LOVD	-	-	-	-	stopgain	Pathogenic	0.99	-	-	28	1	0.0357143	c.T303A	14
6	exon6	c.427G>A	p.Glu143Lys	g.41256153C>T	NGS	BED|Clinvar|BMD|BIC|LOVD	rs80356991	0.0006	-	0.0005	nonsynonymous SNV	Conflicting interpretations of pathogenicity	0.02	0.02	1e-05	1517	3	0.00197759	g.41256153C>T	TWB
7	exon7	c.446A>C	p.Glu149Ala	g.41251893T>G	NGS	BED|Clinvar|LOVD	rs397507233	0.0007	-	0.0006	nonsynonymous SNV	Uncertain significance	0.02	-	-	1517	1	0.000659196	g.41251893T>G	TWB
8	exon7	c.470_471delCT	p.Ser157Ter	g.41251868_41251869delAG	NGS	BED|BMD|BIC	rs80357887	-	-	-	stopgain	Pathogenic	-	-	-	133	1	0.0075188	c.470_471delCT	10
9	exon7	c.528G>A	p.Thr176=	g.41251811C>T	NGS	Clinvar|LOVD	rs34545365	0	-	0	synonymous SNV	Likely Benign	0.02	-	-	1517	1	0.000659196	g.41251811C>T	TWB
10	exon7	c.532G>C	p.Val178Leu	g.41251807C>G	NGS	Clinvar	-	-	-	-	nonsynonymous SNV	Uncertain significance	0.02	-	-	1517	1	0.000659196	g.41251807C>G	TWB
11	intron7	c.547+14delG	-	g.41251778delC	NGS	Clinvar	rs273902771	0.0013	-	0.001	intron variant	Uncertain significance	-	-	-	1517	1	0.000659196	g.41251778delC	TWB
12	intron7	c.548-58delT	-	g.41249364delA	Sanger	Clinvar	rs869086558	-	0.37	-	intron variant	Benign	-	-	-	56	18	0.321429	667−58delT	4
13	intron7	c.548-9delA	-	g.41249315delT	NGS	BED|Clinvar	rs273902774	0	-	0	intron variant	Likely benign	-	0.04	-	658	1	0.00151976	c.548-9delA	13
14	exon8	c.571G>A	p.Val191Ile	g.41249283C>T	Sanger, SSCP, NGS	BED|Clinvar|BMD|BIC|LOVD	rs80357090	0.0034	0.011	0.0031	nonsynonymous SNV	Benign	0.02	0.02	0	1615	11	0.00681115	c.571G>A, g.41249283C>T	1,11,TWB
15	exon8	c.591C>T	p.Cys197=	g.41249263G>A	NGS	BED|Clinvar|BIC|LOVD	rs1799965	0	-	0	synonymous SNV	Benign	0.04	-	-	1517	1	0.000659196	g.41249263G>A	TWB
16	intron8	c.593+16C>T	-	g.41249245G>A	NGS	BED|Clinvar	rs773139281	0.0001	-	5.799e-05	intron variant	Likely benign	-	-	-	1517	2	0.00131839	g.41249245G>A	TWB
17	exon9	c.641A>T	p.Asp214Val	g.41247892T>A	NGS	-	-	-	-	-	nonsynonymous SNV	Uncertain significance*	0.02	-	-	1517	1	0.000659196	g.41247892T>A	TWB
18	exon9	c.659C>G	p.Ser220Cys	g.41247874G>C	NGS	BED|Clinvar	rs431825418	-	-	-	nonsynonymous SNV	Uncertain significance	0.02	-	-	1517	1	0.000659196	g.41247874G>C	TWB
19	intron9	c.670+18delC	-	g.41247845delG	NGS	-	-	-	-	-	intron variant	Unclassified	-	-	-	1517	1	0.000659196	g.41247845delG	TWB
20	intron9	c.671-8A>G	-	g.41246885T>C	NGS	BED|Clinvar|BIC|LOVD	rs80358144	0.0018	0.001	0.0012	intron variant	Benign	-	-	-	1517	4	0.00263678	g.41246885T>C	TWB
21	exon10	c.708T>C	p.Thr236=	g.41246840A>G	NGS	-	-	-	-	-	synonymous SNV	Likely Benign*	0.02	-	-	1517	1	0.000659196	g.41246840A>G	TWB
22	exon10	c.726delT	p.Ser242Argfs*4	g.41246822delA	Sanger, NGS	BMD	-	-	-	-	frameshift deletion	Pathogenic	-	-	-	99	1	0.010101	c.726delT	9
23	exon10	c.795T>C	p.Ser265=	g.41246753A>G	SSCP, NGS	BED|Clinvar|BIC|LOVD	rs201441987	0.0031	0.001	0.003	synonymous SNV	Benign	0.02	-	-	1640	17	0.0103659	914T>C, g.41246753A>G	3,TWB
24	exon10	c.811G>A	p.Val271Met	g.41246737C>T	Sanger, NGS	BED|Clinvar|BIC|LOVD	rs80357244	0.0014	0.001	0.0014	nonsynonymous SNV	Likely Benign	0.02	-	-	1616	5	0.00309406	c.811G>A, g.41246737C>T	9,TWB
25	exon10	c.824G>A	p.Gly275Asp	g.41246724C>T	NGS	BED|Clinvar|BMD|LOVD	rs397509327	0.0014	-	0.0011	nonsynonymous SNV	Uncertain significance	0.02	0.02	0.00769575	1517	1	0.000659196	g.41246724C>T	TWB
26	exon10	c.825C>T	p.Gly275=	g.41246723G>A	NGS	BED|Clinvar|LOVD	rs397509328	0.0002	0.002	0.0002	synonymous SNV	Likely benign	0.02	-	-	1517	1	0.000659196	g.41246723G>A	TWB
27	exon10	c.837T>C	p.His279=	g.41246711A>G	NGS	BED|Clinvar|LOVD	rs775477245	0.0001	-	0.0005	synonymous SNV	Likely benign	0.02	-	-	2175	2	0.00091954	c.837T>C, g.41246711A>G	13,TWB
28	exon10	c.865_866delAG	p.Ser289Phefs*4	g.41246682_41246683delCT	Sanger, NGS	-	-	-	-	-	frameshift deletion	Unclassified	-	-	-	120	1	0.00833333	c.865_866del	15
29	exon10	c.928C>T	p.Gln310Ter	g.41246620G>A	Sanger, MLPA, NGS	BED|Clinvar|BMD|LOVD	rs397509338	-	-	-	stopgain	Pathogenic	0.99	-	-	271	3	0.0110701	1047C>T, c.928C>T	3,14,15
30	exon10	c.981_982delAT	p.Cys328Ter	g.41246566_41246567delAT	NGS	BED|Clinvar|BMD|BIC	rs80357772	-	-	-	frameshift deletion	Pathogenic	-	-	-	1517	1	0.000659196	g.41246566delAT	TWB
31	exon10	c.995G>A	p.Arg332Gln	g.41246553C>T	NGS	BED|Clinvar|BIC|LOVD	rs80357464	0	0.001	5.798e-05	nonsynonymous SNV	Likely Benign	0.02	0.02	-	1517	1	0.000659196	g.41246553C>T	TWB
32	exon10	c.1036C>T	p.Pro346Ser	g.41246512G>A	Sanger, NGS	BED|Clinvar|BMD|BIC|LOVD	rs80357015	0.003	-	0.0023	nonsynonymous SNV	Likely Benign	0.02	0.02	0.00426743	1688	13	0.00770142	1155C>T, c.1036C>T	2,8,9,TWB
33	exon10	c.1067A>G	p.Gln356Arg	g.41246481T>C	NGS	BED|Clinvar|BMD|BIC|LOVD	rs1799950	0.0001	-	0.0003	nonsynonymous SNV	Benign	0.02	0.02	0	1517	1	0.000659196	g.41246481T>C	TWB
34	exon10	c.1215A>G	p.Ser405=	g.41246333T>C	NGS	BED|Clinvar	rs786201517	-	-	5.798e-05	synonymous SNV	Likely benign	0.02	-	-	1517	1	0.000659196	g.41246333T>C	TWB
35	exon10	c.1361delG	p.Ser454Ilefs*20	g.41246187delC	Sanger, MLPA, NGS	BED|Clinvar|BMD	rs398122632	-	-	-	frameshift deletion	Pathogenic	-	-	-	161	2	0.0124224	c.1361delG	10,14
36	exon10	c.1392C>T	p.Thr464=	g.41246156G>A	NGS	BED|Clinvar|LOVD	rs533802049	0.0009	0.002	0.0017	synonymous SNV	Likely benign	0.02	-	-	1517	5	0.00329598	g.41246156G>A	TWB
37	exon10	c.1731A>G	p.Glu577=	g.41245817T>C	Sanger	BED|Clinvar|LOVD	rs28897678	0	-	0	synonymous SNV	Likely benign	0.02	-	-	36	1	0.0277778	1850A>G	8
38	exon10	c.1797T>C	p.Asn599=	g.41245751A>G	NGS	BED|Clinvar|LOVD	rs756211343	0.0002	-	0.0005	synonymous SNV	Likely benign	0.02	-	-	1517	4	0.00263678	g.41245751A>G	TWB
39	exon10	c.1819A>G	p.Lys607Glu	g.41245729T>C	NGS	BED|Clinvar|LOVD	rs80357220	0.0001	0.001	5.798e-05	nonsynonymous SNV	Benign	0.02	-	-	1517	1	0.000659196	g.41245729T>C	TWB
40	exon10	c.1873C>T	p.Leu625=	g.41245675G>A	NGS	BED|Clinvar	rs769044421	0.0001	-	0.0002	synonymous SNV	Likely benign	0.02	-	-	1517	2	0.00131839	g.41245675G>A	TWB
41	exon10	c.1880T>G	p.Val627Gly	g.41245668A>C	NGS	BED|Clinvar	rs770002293	0.0001	-	5.798e-05	nonsynonymous SNV	Uncertain significance	0.02	-	-	1517	1	0.000659196	g.41245668A>C	TWB
42	exon10	c.1934delC	p.Ser645Leufs*5	g.41245614delG	NGS	BED|BMD	-	-	-	-	frameshift deletion	Pathogenic	-	-	-	133	1	0.0075188	c.1934delC	10
43	exon10	c.2006T>C	p.Met669Thr	g.41245542A>G	NGS	BED|Clinvar|BMD|BIC|LOVD	rs80356895	0.0005	0.001	0.0005	nonsynonymous SNV	Likely benign	0.02	0.02	0.00193149	1517	1	0.000659196	g.41245542A>G	TWB
44	exon10	c.2077G>A	p.Asp693Asn	g.41245471C>T	NGS	BED|Clinvar|BMD|BIC|LOVD	rs4986850	0.0002	-	5.798e-05	nonsynonymous SNV	Benign	0.02	0.02	0	1517	1	0.000659196	g.41245471C>T	TWB
45	exon10	c.2082C>T	p.Ser694=	g.41245466G>A	Sanger, NGS	BED|Clinvar|BIC|LOVD	rs1799949	0.3783	0.37	0.3772	synonymous SNV	Benign	0.02	-	-	2303	976	0.423795	c.2082C>T, g.41245466G>A	2,4,8,13,TWB
46	exon10	c.2188G>T	p.Glu730Ter	g.41245360C>A	Sanger, NGS	BED|Clinvar|BMD|BIC|LOVD	rs80357058	-	-	-	stopgain	Pathogenic	0.99	-	-	99	1	0.010101	c.2188G>T	9
47	exon10	c.2247T>C	p.Asp749=	g.41245301A>G	NGS	BED|Clinvar	-	-	-	0.0001	synonymous SNV	Likely Benign	0.02	-	-	1517	1	0.000659196	g.41245301A>G	TWB
48	exon10	c.2261G>A	p.Gly754Glu	g.41245287C>T	Sanger, NGS	-	-	-	-	-	nonsynonymous SNV	Uncertain significance*	0.02	-	-	99	1	0.010101	c.2261G>A	9
49	exon10	c.2268G>T	p.Arg756Ser	g.41245280C>A	NGS	BED|Clinvar|LOVD	-	-	-	5.798e-05	nonsynonymous SNV	Uncertain significance	0.02	-	-	1517	2	0.00131839	g.41245280C>A	TWB
50	exon10	c.2286A>T	p.Arg762Ser	g.41245262T>A	MLPA, NGS	BED|Clinvar|BMD|BIC|LOVD	rs273898682	0.0015	-	0.0017	nonsynonymous SNV	Uncertain significance	0.02	0.02	0.00990099	1585	11	0.00694006	c.2286A>T, g.41245262T>A	11,TWB
51	exon10	c.2295G>A	p.Glu765=	g.41245253C>T	NGS	BED|Clinvar	rs201875054	0.0001	-	0	synonymous SNV	Likely benign	0.02	-	-	1517	1	0.000659196	g.41245253C>T	TWB
52	exon10	c.2311T>C	p.Leu771=	g.41245237A>G	Sanger, NGS	BED|Clinvar|BIC|LOVD	rs16940	0.3785	0.37	0.3774	synonymous SNV	Benign	0.02	-	-	2313	983	0.424989	c.2311T>C, g.41245237A>G	2,4,7,8,13,TWB
53	exon10	c.2347A>G	p.Ile783Val	g.41245201T>C	NGS	BED|Clinvar|BIC|LOVD	rs80356948	0.0012	-	0.0009	nonsynonymous SNV	Likely Benign	0.02	-	-	1517	9	0.00593276	g.41245201T>C	TWB
54	exon10	c.2387C>T	p.Thr796Ile	g.41245161G>A	Sanger, NGS	BED|Clinvar|BIC|LOVD	rs80357364	0.0005	-	0.0007	nonsynonymous SNV	Uncertain significance	0.02	-	-	1616	3	0.00185644	c.2387C>T, g.41245161G>A	9,TWB
55	exon10	c.2393delC	p.Pro798Glnfs*4	g.41245155delG	MLPA, NGS	BED|Clinvar|BMD	rs80357850	-	-	-	frameshift deletion	Pathogenic	-	-	-	68	1	0.0147059	c.2393delC	11
56	exon10	c.2481A>C	p.Glu827Asp	g.41245067T>G	NGS	BED|Clinvar|LOVD	rs397508970	0.0001	-	5.798e-05	nonsynonymous SNV	Likely benign	0.02	-	-	1517	1	0.000659196	g.41245067T>G	TWB
57	exon10	c.2566T>C	p.Tyr856His	g.41244982A>G	NGS	BED|Clinvar|BMD|BIC|LOVD	rs80356892	0.0208	0.014	0.0221	nonsynonymous SNV	Benign	0.02	0.02	0.00018	1517	76	0.0500989	g.41244982A>G	TWB
58	exon10	c.2612C>T	p.Pro871Leu	g.41244936G>A	Sanger, NGS	BED|Clinvar|BMD|BIC|LOVD	rs799917	0.378	0.37	0.3773	nonsynonymous SNV	Benign	0.02	0.02	0	2313	982	0.424557	c.2612C>T, g.41244936G>A	2,4,7,8,13,TWB
59	exon10	c.2679_2682delGAAA	p.Lys893Asnfs*105	g.41244866_41244869delTTTC	NGS	BED|Clinvar|BIC	rs80357891	-	-	-	frameshift deletion	Pathogenic	-	-	-	133	1	0.0075188	c.2679_2682delGAAA	10
60	exon10	c.2726A>T	p.Asn909Ile	g.41244822T>A	Sanger, NGS	BED|Clinvar|BIC|LOVD	rs80357127	0.0007	-	0.0012	nonsynonymous SNV	Uncertain significance	0.02	0.02	-	1573	5	0.00317864	2845A>T, g.41244822T>A	4,TWB
61	exon10	c.2750T>C	p.Ile917Thr	g.41244798A>G	NGS	BED|Clinvar	rs587781492	-	-	5.8e-05	nonsynonymous SNV	Uncertain significance	0.02	-	-	1517	1	0.000659196	g.41244798A>G	TWB
62	exon10	c.2832T>C	p.Cys944=	g.41244716A>G	NGS	-	-	-	-	-	synonymous SNV	Likely Benign*	0.02	-	-	1517	1	0.000659196	g.41244716A>G	TWB
63	exon10	c.2935C>T	p.Arg979Cys	g.41244613G>A	NGS	BED|Clinvar|BMD|BIC|LOVD	rs80356970	0	-	0	nonsynonymous SNV	Likely benign	0.02	0.02	0.00430593	1517	1	0.000659196	g.41244613G>A	TWB
64	exon10	c.2964delA	p.Phe989Leufs*10	g.41244584delT	Sanger, NGS	-	-	-	-	-	frameshift deletion	Unclassified	-	-	-	99	1	0.010101	c.2964delA	9
65	exon10	c.2969T>C	p.Val990Ala	g.41244579A>G	Sanger, NGS	BED|Clinvar|LOVD	rs760588785	0.0002	-	0.0002	nonsynonymous SNV	Uncertain significance	0.02	-	-	99	1	0.010101	c.2969T>C	9
66	exon10	c.2996T>C	p.Leu999Pro	g.41244552A>G	NGS	BED|Clinvar	-	-	-	5.798e-05	nonsynonymous SNV	Likely Benign	0.02	-	-	1517	1	0.000659196	g.41244552A>G	TWB
67	exon10	c.3083delG	p.Arg1028Leufs*19	g.41244465delC	Sanger, MLPA, NGS	BED|Clinvar	-	-	-	5.798e-05	frameshift deletion	Pathogenic	-	-	-	28	1	0.0357143	c.3083delG	14
68	exon10	c.3113A>G	p.Glu1038Gly	g.41244435T>C	Sanger, NGS	BED|Clinvar|BMD|BIC|LOVD	rs16941	0.3777	0.37	0.3773	nonsynonymous SNV	Benign	0.02	0.02	0	2277	961	0.422047	c.3113A>G, g.41244435T>C	2,4,7,13,TWB
69	exon10	c.3119G>A	p.Ser1040Asn	g.41244429C>T	NGS	BED|Clinvar|BMD|BIC|LOVD	rs4986852	0	-	0	nonsynonymous SNV	Benign	0.02	0.02	0	1517	1	0.000659196	g.41244429C>T	TWB
70	exon10	c.3228_3229delAG	p.Gly1077Alafs*7	g.41244319_41244320delCT	Sanger, NGS	BED|BMD|BIC	rs80357635	-	-	0	frameshift deletion	Pathogenic	-	-	-	253	2	0.00790514	c.3228_3229delAG	10,15
71	exon10	c.3257T>G	p.Leu1086Ter	g.41244291A>C	Sanger, NGS	BED|Clinvar|BMD|BIC|LOVD	rs80357006	-	-	-	stopgain	Pathogenic	0.99	-	-	120	1	0.00833333	c.3257T>G	15
72	exon10	c.3448C>T	p.Pro1150Ser	g.41244100G>A	NGS	BED|Clinvar|BMD|BIC|LOVD	rs80357272	0.0013	0.004	0.001	nonsynonymous SNV	Uncertain significance	0.02	0.02	0.00809717	1517	1	0.000659196	g.41244100G>A	TWB
73	exon10	c.3472delG	p.Glu1158Lysfs*1	g.41244076delC	MLPA, NGS	BED|BMD	-	-	-	-	frameshift deletion	Pathogenic	-	-	-	68	1	0.0147059	c.3472delG	11
74	exon10	c.3537_3538dupAA	p.Ser1180Lysfs*30	g.41244010_41244011dupTT	NGS	-	-	-	-	-	frameshift insertion	Unclassified	-	-	-	1517	1	0.000659196	g.41244010dupTT	TWB
75	exon10	c.3548A>G	p.Lys1183Arg	g.41244000T>C	Sanger, SSCP	BED|Clinvar|BMD|BIC|LOVD	rs16942	0.3827	0.37	0.3778	nonsynonymous SNV	Benign	0.02	0.02	0	2346	996	0.424552	c.3548A>G, g.41244000T>C	1,2,4,7,8,13,TWB
76	exon10	c.3596C>T	p.Ala1199Val	g.41243952G>A	NGS	BED|Clinvar|BMD|LOVD	rs587782458	0.0005	-	0.001	nonsynonymous SNV	Uncertain significance	0.02	0.02	0.00829121	1517	5	0.00329598	g.41243952G>A	TWB
77	exon10	c.3607C>T	p.Arg1203Ter	g.41243941G>A	MLPA, NGS	BED|Clinvar|BMD|BIC|LOVD	rs62625308	-	-	5.816e-05	stopgain	Pathogenic	0.99	-	-	201	3	0.0149254	c.3607C>T	10,11
78	exon10	c.3637G>T	p.Glu1213Ter	g.41243911C>A	MLPA, NGS	BED|Clinvar|BMD|LOVD	-	-	-	-	stopgain	Pathogenic	0.99	-	-	68	1	0.0147059	c.3637G>T	11
79	exon10	c.3644_3648delACTTA	p.Asn1215Ilefs*1	g.41243900_41243904delTAAGT	MLPA, NGS	BED|Clinvar	-	-	-	0	frameshift deletion	Pathogenic	-	-	-	480	1	0.00208333	c.3644_3648delACTTA	12
80	exon10	c.3662A>C	p.Glu1221Ala	g.41243886T>G	NGS	BED|Clinvar|BIC|LOVD	rs273900713	0.0005	-	0.0003	nonsynonymous SNV	Uncertain significance	0.02	-	-	1517	1	0.000659196	g.41243886T>G	TWB
81	exon10	c.3739G>A	p.Val1247Ile	g.41243809C>T	Sanger, NGS	BED|Clinvar|BMD|BIC|LOVD	rs80357191	0.0012	0.003	0.001	nonsynonymous SNV	Likely Benign	0.02	0.02	0	1616	3	0.00185644	c.3739G>A, g.41243809C>T	9,TWB
82	exon10	c.3747C>T	p.Thr1249=	g.41243801G>A	NGS	BED|Clinvar|LOVD	rs587780801	0.0001	-	0.0002	synonymous SNV	Likely benign	0.02	-	-	1517	1	0.000659196	g.41243801G>A	TWB
83	exon10	c.3770_3771delAG	p.Glu1257Glyfs*8	g.41243777_41243778delCT	Sanger, NGS	BED|BMD|BIC	rs80357993	0	-	0	frameshift deletion	Pathogenic	-	-	-	253	2	0.00790514	c.3770_3771delAG	10,15
84	exon10	c.3858_3861delTGAG	p.Ser1286Argfs*19	g.41243687_41243690delCTCA	Sanger, NGS	BED|Clinvar|BIC	rs80357889	-	-	0	frameshift deletion	Pathogenic	-	-	-	99	1	0.010101	c.3858_3861delTGAG	9
85	exon10	c.4036G>A	p.Glu1346Lys	g.41243512C>T	Sanger, NGS	BED|Clinvar|BMD|BIC|LOVD	rs80357407	0	-	0	nonsynonymous SNV	Uncertain significance	0.02	0.02	0.00283634	99	1	0.010101	c.4036G>A	9
86	exon10	c.4050C>T	p.Gly1350=	g.41243498G>A	NGS	BED|Clinvar	rs779507799	0.0001	-	0.0002	synonymous SNV	Likely Benign	0.02	-	-	1517	2	0.00131839	g.41243498G>A	TWB
87	intron10	c.4097-11T>C	-	g.41243060A>G	NGS	BED|Clinvar|BIC|LOVD	rs80358072	-	-	5.898e-05	intron variant	Benign	0.02	0.04	0	1517	2	0.00131839	g.41243060A>G	TWB
88	exon11	c.4179C>G	p.Thr1393=	g.41242967G>C	NGS	BED|Clinvar|LOVD	rs753735698	0.0003	-	0.0001	synonymous SNV	Likely benign	0.02	-	-	1517	1	0.000659196	g.41242967G>C	TWB
89	exon12	c.4308T>C	p.Ser1436=	g.41234470A>G	Sanger, NGS	BED|Clinvar|BIC|LOVD	rs1060915	0.3777	0.37	0.3771	synonymous SNV	Benign	0.02	-	-	2313	984	0.425422	c.4308T>C, g.41234470A>G	2,4,7,8,13,TWB
90	exon12	c.4347A>G	p.Thr1449=	g.41234431T>C	NGS	BED|Clinvar|BIC|LOVD	rs80356840	0.0009	0.001	0.0011	synonymous SNV	Likely Benign	0.02	-	-	1517	3	0.00197759	g.41234431T>C	TWB
91	exon12	c.4356delA	p.Ala1453Glnfs*1	g.41234422delT	Sanger, NGS	BED|Clinvar|BMD	-	-	-	-	frameshift deletion	Pathogenic	-	-	-	120	1	0.00833333	c.4356delA	15
92	intron13	c.4484+14A>G	-	g.41228491T>C	NGS	BED|Clinvar|BIC|LOVD	rs80358022	0.0097	0.0099	0.0094	intron variant	Benign	0.02	-	-	1517	32	0.0210943	g.41228491T>C	TWB
93	intron13	c.4485-14C>G	-	g.41226552G>C	Sanger	-	-	-	-	-	intron variant	Unclassified	0.02	-	-	36	1	0.0277778	IVS14-14C>G	8
94	exon14	c.4562delA	p.Asn1521Thrfs*26	g.41226461delT	NGS	-	-	-	-	-	frameshift deletion	Unclassified	-	-	-	1517	1	0.000659196	g.41226461delT	TWB
95	intron14	c.4675+20A>G	-	g.41226328T>C	NGS	BED|Clinvar|LOVD	rs780870669	0	-	0	intron variant	Likely benign	0.02	-	-	1517	1	0.000659196	g.41226328T>C	TWB
96	exon15	c.4678_4679delGG	p.Gly1560Asnfs*12	g.41223252_41223253delCC	MLPA, NGS	BED|Clinvar|BMD	-	-	-	-	frameshift deletion	Pathogenic	-	-	-	480	2	0.00416667	c.4678_4679delGG	12
97	exon15	c.4748G>A	p.Arg1583Lys	g.41223183C>T	Sanger, NGS	BED|Clinvar|LOVD	rs752624544	0.0002	-	0.0003	nonsynonymous SNV	Uncertain significance	0.02	-	-	1616	3	0.00185644	c.4748G>A, g.41223183C>T	9,TWB
98	exon15	c.4812A>G	p.Gln1604=	g.41223119T>C	NGS	BED|Clinvar|BIC|LOVD	rs28897693	0.0005	-	0.0003	synonymous SNV	Likely Benign	0.02	-	-	1517	1	0.000659196	g.41223119T>C	TWB
99	exon15	c.4837A>G	p.Ser1613Gly	g.41223094T>C	Sanger, NGS	BED|Clinvar|BMD|BIC|LOVD	rs1799966	0.3805	0.37	0.3785	nonsynonymous SNV	Likely benign	0.02	0.02	0	2313	984	0.425422	c.4837A>G, g.41223094T>C	2,4,7,8,13,TWB
100	exon15	c.4838G>C	p.Ser1613Thr	g.41223093C>G	NGS	-	-	-	-	-	nonsynonymous SNV	Uncertain significance*	0.02	0.02	0	1517	1	0.000659196	g.41223093C>G	TWB
101	exon15	c.4859_4861delCTG	p.Thr1620_Asp1621delinsAsn	g.41223070_41223072delCAG	NGS	-	-	-	-	-	nonframeshift deletion	Uncertain significance*	-	-	-	1517	1	0.000659196	g.41223070delCAG	TWB
102	exon15	c.4883T>C	p.Met1628Thr	g.41223048A>G	Sanger, NGS	BED|Clinvar|BMD|BIC|LOVD	rs4986854	0.0064	0.012	0.0043	nonsynonymous SNV	Likely benign	0.02	-	-	1616	4	0.00247525	c.4883T>C, g.41223048A>G	9,TWB
103	exon15	c.4956G>A	p.Met1652Ile	g.41222975C>T	NGS	BED|Clinvar|BMD|BIC|LOVD	rs1799967	0	-	0.0001	nonsynonymous SNV	Benign	0.02	0.03	1e-05	1517	1	0.000659196	g.41222975C>T	TWB
104	intron15	c.4987-92A>G	-	g.41219804T>C	Sanger	BED|Clinvar|BIC|LOVD	rs8176233	-	0.37	-	intron variant	Benign	-	-	-	56	18	0.321429	5106−92A>G	4
105	intron15	c.4987-68A>G	-	g.41219780T>C	Sanger	BED|Clinvar|BIC|LOVD	rs8176234	-	0.37	-	intron variant	Benign	-	-	-	56	18	0.321429	5106-68A>G	4
106	exon16	c.5031T>A	p.Thr1677=	g.41219668A>T	NGS	BED|Clinvar	rs765241963	0.0002	-	5.798e-05	synonymous SNV	Likely Benign	0.02	-	-	1517	1	0.000659196	g.41219668A>T	TWB
107	exon16	c.5030_5033delCTAA	p.Thr1677Ilefs*1	g.41219666_41219669delTTAG	Sanger	BED|Clinvar|BIC	rs80357924	-	-	-	frameshift deletion	Pathogenic	-	-	-	36	1	0.0277778	5149del4	8
108	exon16	c.5068A>C	p.Lys1690Gln	g.41219631T>G	NGS	BED|Clinvar|BMD|LOVD	rs397507239	0.0006	-	0.0004	nonsynonymous SNV	Conflicting interpretations of pathogenicity	0.03	0.03	0.01222	1517	1	0.000659196	g.41219631T>G	TWB
109	exon16	c.5072C>A	p.Thr1691Lys	g.41219627G>T	Sanger	BED|Clinvar|BIC|LOVD	rs80357034	-	-	-	nonsynonymous SNV	Likely pathogenic	0.81	0.81	-	36	1	0.0277778	5191C>A	8
110	exon17	c.5075-1G>A	-	g.41215969C>T	MLPA, NGS	BED|Clinvar|BMD|BIC|LOVD	rs1800747	-	-	-	splice site	Pathogenic	0.97	-	-	480	1	0.00208333	c.5075-1G>A	12
111	exon17	c.5124G>A	p.Ala1708=	g.41215919C>T	NGS	BED|Clinvar|LOVD	-	-	-	0	synonymous SNV	Likely benign	0.02	-	-	1517	1	0.000659196	g.41215919C>T	TWB
112	intron17	c.5152+66G>A	-	g.41215825C>T	Sanger	BED|Clinvar|BIC|LOVD	rs3092994	-	0.37	-	intron variant	Benign	-	-	-	92	37	0.402174	IVS18+66G>A	4,8
113	exon19	c.5199G>A	p.Asp1733Glu	g.41209147C>T	Sanger, MLPA, NGS	-	-	-	-	-	nonsynonymous SNV	Uncertain significance*	0.02	-	-	28	1	0.0357143	c.5199G>A	14
114	exon19	c.5211_5212delAG	p.Gly1738Argfs*90	g.41209134_41209135delCT	Sanger, NGS	BED|BMD	-	-	-	-	frameshift deletion	Pathogenic	-	-	-	99	1	0.010101	c.5211_5212delAG	9
115	exon20	c.5288G>A	p.Gly1763Glu	g.41203124C>T	NGS	BED|Clinvar|LOVD	-	-	-	-	nonsynonymous SNV	Likely pathogenic	0.03	-	-	1517	1	0.000659196	g.41203124C>T	TWB
116	exon20	c.5310G>A	p.Gly1770=	g.41203102C>T	NGS	BED|Clinvar|BIC|LOVD	rs273901761	0.0007	-	0.0009	synonymous SNV	Likely Benign	0.02	-	-	1517	2	0.00131839	g.41203102C>T	TWB
117	exon20	c.5332+1G>A	-	g.41203079C>T	Sanger, NGS	BED|Clinvar|BMD|BIC|LOVD	rs80358041	0.0001	-	5.799e-05	splice site	Pathogenic	0.97	-	-	167	2	0.011976	c.5332+1G>A	9,11
118	exon21	c.5335delC	p.Gln1779Asnfs*13	g.41201209delG	Sanger	BED|Clinvar|BMD	rs80357590	0.0001	-	-	frameshift deletion	Pathogenic	-	-	-	36	1	0.0277778	5454delC	8
119	exon21	c.5347A>C	p.Met1783Leu	g.41201197T>G	NGS	BED|Clinvar|BIC|LOVD	rs80357012	0.0003	-	0.0006	nonsynonymous SNV	Uncertain significance	0.3	-	-	1517	2	0.00131839	g.41201197T>G	TWB
120	exon21	c.5347A>G	p.Met1783Val	g.41201197T>C	NGS	BED|Clinvar	-	-	-	0	nonsynonymous SNV	Uncertain significance	0.03	-	-	1517	1	0.000659196	g.41201197T>C	TWB
121	exon21	c.5349G>A	p.Met1783Ile	g.41201195C>T	Sanger, NGS	BED|Clinvar	rs587782019	-	-	-	nonsynonymous SNV	Uncertain significance	0.03	-	-	99	1	0.010101	c.5349G>A	9
122	exon21	c.5396C>A	p.Thr1799Asn	g.41201148C>T	Sanger, NGS	BED|Clinvar	-	-	-	-	nonsynonymous SNV	Likely pathogenic	0.03	-	-	120	1	0.00833333	c.5396C>A	15
123	intron21	c.5406+23A>T	-	g.41201115T>A	Sanger	-	-	-	-	-	intron variant	Unclassified	-	-	-	36	2	0.0555556	IVS22+23A>T	8
124	exon22	c.5456A>G	p.Asn1819Ser	g.41199671T>C	NGS	BED|Clinvar|BMD|BIC|LOVD	rs80357286	0.0001	-	0.0003	nonsynonymous SNV	Benign	0.03	0.03	0.00286754	1517	1	0.000659196	g.41199671T>C	TWB
125	exon23	c.5470_5477delATTGGGCA	p.Ile1824Aspfs*2	g.41197810_41197817delTGCCCAAT	NGS	BED|Clinvar|BIC	rs80357973	-	-	-	frameshift deletion	Pathogenic	-	-	-	133	1	0.0075188	c.5470_5477delATTGGGCA	10
126	exon23	c.5532C>T	p.Leu1844=	g.41197755G>A	NGS	BED|Clinvar|BIC	rs80356829	-	-	-	synonymous SNV	Likely Benign	0.02	-	-	1517	1	0.000659196	g.41197755G>A	TWB
127	exon23	c.5536C>T	p.Gln1846Ter	g.41197751G>A	Sanger	BED|Clinvar|BMD|BIC|LOVD	rs80356873	-	-	-	stopgain	Pathogenic	0.99	-	-	36	1	0.0277778	5655C>T	8
128	exon23	c.5556C>T	p.Thr1852=	g.41197731G>A	NGS	BED|Clinvar	-	-	-	-	synonymous SNV	Likely Benign	0.02	-	-	1517	1	0.000659196	g.41197731G>A	TWB
129	3-UTR	c.5592+31G>A	-	g.41197664C>T	Sanger	-	rs776323505	0.0013	-	0.001	UTR	Unclassified	-	-	-	36	1	0.0277778	IVS24+31G>A	8
*MLPA: Multiple ligation-dependent probe amplification; SSCP: Single-Strand Conformational Polymorphism gel electrophoresis; Sanger: Sanger sequencing; NGS: Next Generation Sequencing.
** BIC: Breast Cancer Information Core; BED: BRCA Exchange database; BMD: BRCA Mutation Database; LOVD: Leiden Open Variation Database.
***Classes for the variants not present in existing BRCA databases were predicted using InterVar program with default parameters.
****TWB: Taiwan Biobank (https://taiwanview.twbiobank.org.tw/index; accessed December 15, 2020)
***** 1000g EAS: 1000 Genome Project East Asian populations, including Han Chinese in Beijing, China, Southern Han Chinese, Chinese Dai in Xishuangbanna of China, Japanese in Tokyo, Japan, Kinh in Ho Chi Minh City, Vietnam.
