# Supplementary material for: BRCA1 and BRCA2 Variation in Taiwanese General Population and the Cancer Cohort
Source: Front Mol Biosci. 2021 Jun 21;8:685174. doi: 10.3389/fmolb.2021.685174 (PMC8256441; doi:10.3389/fmolb.2021.685174)
Supplement: Supplementary file 2 [file Table3.XLSX]

## Sheet: BRCA2
Supplementary table 3. List of BRCA2 variants identified in Taiwanese population
Variant ID	Exon	HGVS		Genome (hg19)	Detection Method*	Reported**	dbSNP150	MAF			Mutation Type	Variant impact***	Prior Probability of Pathogenicity		Posterior Probablity of Pathogenicity	Cases tested	Carrier number	Carrier Rate	Variant in original source	Original References****
		cDNA (NM_007294.3)	Protein (NP_009225.1)					ExAC_EAS	1000g_EAS*****	gnomAD_EAS			HCI	BRCA Exchange	BRCA Exchange					in S Table 1
1	exon2	c.-26G>A	-	g.32890572G>A	NGS	BED|Clinvar|BIC|LOVD	rs1799943	0.3805	0.36	0.3749	intron variant	Benign	-	-	-	658	1	0.00151976	c.-26G>A	13
2	exon2	c.-7_9del16	-	g.32890591_32890606del16	MLPA, NGS	BED|Clinvar	rs1555280073	-	-	-	frameshift deletion	Pathogenic	-	-	-	480	1	0.00208333	c.-7_9del16	12
3	exon2	c.11G>C	p.Gly4Ala	g.32890608G>C	NGS	BED|Clinvar	rs587782137	0.0005	-	0.0003	nonsynonymous SNV	Likely benign	0.02	-	-	1517	3	0.00197759	g.32890608G>C	TWB
4	exon3	c.78A>G	p.Pro26=	g.32893224A>G	NGS	BED|Clinvar|LOVD	rs772146565	0.0004	-	0.0001	synonymous SNV	Likely benign	0.02	-	-	1517	1	0.000659196	g.32893224A>G	TWB
5	exon3	c.171C>T	p.Tyr57=	g.32893317C>T	NGS	BED|Clinvar|LOVD	rs201523522	-	0.001	0	synonymous SNV	Conflicting interpretations of pathogenicity	0.02	-	-	1517	1	0.000659196	g.32893317C>T	TWB
6	exon3	c.215A>G	p.Asn72Ser	g.32893361A>G	NGS	BED|Clinvar|LOVD	rs276174818	0.0003	-	0.0006	nonsynonymous SNV	Uncertain significance	0.02	-	-	1517	2	0.00131839	g.32893361A>G	TWB
7	exon4	c.323A>G	p.Asn108Ser	g.32899219A>G	NGS	BED|Clinvar|BIC|	rs80358568	0.0004	-	0.0004	nonsynonymous SNV	Uncertain significance	0.02	-	-	1517	2	0.00131839	g.32899219A>G	TWB
8	exon5	c.440A>G	p.Gln147Arg	g.32900252A>G	MLPA, NGS	BED|Clinvar|BMD|BIC|LOVD	rs80358674	0.0035	-	0.0033	nonsynonymous SNV	Likely benign	0.02	0.02	0.000602552	68	1	0.0147059	c.440A>G, g.32900252A>G	11
9	exon5	c.469_470delAA	p.Lys157Valfs*24	g.32900281_32900282delAA	MLPA, NGS	BED|Clinvar|BMD	rs397507739	-	-	-	frameshift deletion	Pathogenic	-	-	-	480	2	0.00416667	c.469_470delAA	12
10	intron6	c.516+18T>C	-	g.32900437T>C	NGS	BED|Clinvar|BIC|LOVD	rs81002834	0.0046	0.006	0.0037	intron variant	Benign	-	0.02	-	1517	9	0.00593276	g.32900437T>C	TWB
11	exon7	c.631G>C	p.Val211Leu	g.32900750G>C	NGS	BED|Clinvar|BMD|BIC|LOVD	rs80358871	-	-	-	nonsynonymous SNV	Pathogenic	0.97	0.97	-	133	1	0.0075188	c.631G>C	10
12	exon8	c.658G>A	p.Val220Ile	g.32903606G>A	Sanger, SSCP	-	-	-	-	-	nonsynonymous SNV	Likely benign*	0.02	-	-	99	1	0.010101	c.658G>A	9
13	exon8	c.669T>C	p.His223=	g.32903617T>C	NGS	BED|Clinvar	-	-	-	-	synonymous SNV	Likely benign	0.02	-	-	1517	1	0.000659196	g.32903617T>C	TWB
14	exon9	c.750_753delGACA	p.Asp252Valfs*23	g.32905124_32905127delGACA	NGS	Clinvar	rs80359659	-	-	0	frameshift deletion	Pathogenic	-	-	-	1517	1	0.000659196	g.32905124delGACA	TWB
15	exon9	c.755_758delACAG	p.Asp252Valfs*23	g.32905129_32905132delACAG	MLPA, NGS	BED|BIC	-	-	-	-	frameshift deletion	Pathogenic	-	-	-	480	1	0.00208333	c.755_758delACAG	12
16	exon9	c.773_774delAA	p.Glu260Serfs*13	g.32905147_32905148delAA	Sanger, SSCP, NGS	Clinvar	rs786204273	-	-	-	frameshift deletion	Pathogenic	-	-	-	1616	2	0.00123762	c.773_774delAA	9,TWB
17	exon9	c.774_775delAA	p.Glu260Serfs*13	g.32905148_32905149delAA	NGS	BED|Clinvar|BMD	-	-	-	-	frameshift deletion	Pathogenic	-	-	-	658	1	0.00151976	c.774_775delAA	13
18	exon10	c.799dupG	p.Thr269Asnfs*5	g.32906414dupG	MLPA, NGS	-	-	-	-	-	frameshift insertion	Unclassified	-	-	-	480	1	0.00208333	c.799dupG	12
19	exon10	c.857C>G	p.Ser286Ter	g.32906472C>G	MLPA, NGS	BED|Clinvar|BMD	-	-	-	-	stopgain	Pathogenic	0.99	-	-	480	1	0.00208333	c.857C>G	12
20	exon10	c.865A>C	p.Asn289His	g.32906480A>C	Sanger, NGS	BED|Clinvar|BIC|LOVD	rs766173	0.1002	0.096	0.1027	nonsynonymous SNV	Benign	0.02	-	-	1553	275	0.177077	1093A>C, g.32906480A>C	2,TWB
21	exon10	c.887A>G	p.Tyr296Cys	g.32906502A>G	NGS	BED|Clinvar|BIC|LOVD	rs45457795	0	-	0	nonsynonymous SNV	Likely benign	0.02	0.3	-	658	1	0.00151976	c.887A>G	13
22	exon10	c.943T>A	p.Cys315Ser	g.32906558T>A	Sanger, SSCP, NGS	BED|Clinvar|BIC|LOVD	rs79483201	0.0051	0.0079	0.0053	nonsynonymous SNV	Likely benign	0.02	0.02	-	1616	14	0.00866337	c.943T>A, g.32906558T>A	9,TWB
23	exon10	c.1036_1037delAA	p.Asn346Profs*9	g.32906651_32906652delAA	MLPA, NGS	BED	-	-	-	-	frameshift deletion	Pathogenic	-	-	-	68	1	0.0147059	c.1036delAA	11
24	exon10	c.1058C>T	p.Ser353Leu	g.32906673C>T	NGS	BED|Clinvar|LOVD	rs769368098	0.0001	-	5.817e-05	nonsynonymous SNV	Pathogenic	0.02	-	-	1517	1	0.000659196	g.32906673C>T	TWB
25	exon10	c.1114A>C	p.Asn372His	g.32906729A>C	Sanger, NGS	BED|Clinvar|BMD|LOVD	rs144848	0.2728	0.28	0.2683	nonsynonymous SNV	Benign	0.02	-	-	2163	730	0.337494	g.32906729A>C	2,6,TWB
26	exon10	c.1166C>T	p.Pro389Leu	g.32906781C>T	NGS	BED|Clinvar	rs397507263	0.0008	-	0.0005	nonsynonymous SNV	Likely benign	0.02	0.02	-	1517	2	0.00131839	g.32906781C>T	TWB
27	exon10	c.1211A>T	p.Asn404Ile	g.32906826A>T	NGS	BED|Clinvar|BIC|LOVD	rs80358414	0	-	0	nonsynonymous SNV	Uncertain significance	0.02	-	-	1517	1	0.000659196	g.32906826A>T	TWB
28	exon10	c.1218C>G	p.Ala406=	g.32906833C>G	NGS	BED|Clinvar|BIC|LOVD	rs276174807	0.0006	-	0.0006	synonymous SNV	Likely benign	0.02	-	-	1517	2	0.00131839	g.32906833C>G	TWB
29	exon10	c.1275A>G	p.Glu425=	g.32906890A>G	NGS	BED|Clinvar|BIC|LOVD	rs34355306	0.0023	0.003	0.0026	synonymous SNV	Benign	0.02	-	-	1517	4	0.00263678	g.32906890A>G	TWB
30	exon10	c.1362A>G	p.Lys454=	g.32906977A>G	NGS	BED|Clinvar|BIC|LOVD	rs55919657	0.0042	0.0069	0.005	synonymous SNV	Benign	0.02	-	-	1517	10	0.00659196	g.32906977A>G	TWB
31	exon10	c.1365A>G	p.Ser455=	g.32906980A>G	Sanger, NGS	BED|Clinvar|BIC|LOVD	rs1801439	0.1003	0.096	0.1021	synonymous SNV	Benign	0.02	-	-	1553	274	0.176433	1593A>G, g.32906980A>G	2,TWB
32	exon10	c.1406A>G	p.Asp469Gly	g.32907021A>G	NGS	-	-	-	-	-	nonsynonymous SNV	Likely benign*	0.02	-	-	1517	1	0.000659196	g.32907021A>G	TWB
33	exon10	c.1545T>C	p.Thr515=	g.32907160T>C	NGS	BED|Clinvar|LOVD	rs786202158	-	-	-	synonymous SNV	Likely benign	0.02	-	-	1517	1	0.000659196	g.32907160T>C	TWB
34	exon10	c.1568A>G	p.His523Arg	g.32907183A>G	NGS	BED|Clinvar|LOVD	rs80358443	0.0015	-	0.0017	nonsynonymous SNV	Likely benign	0.02	-	-	1517	7	0.00461437	g.32907183A>G	TWB
35	exon10	c.1644G>A	p.Gln548=	g.32907259G>A	NGS	BED|Clinvar|BIC|LOVD	rs55986646	0.0032	0.001	0.0033	synonymous SNV	Benign	0.02	-	-	1517	11	0.00725115	g.32907259G>A	TWB
36	exon10	c.1647G>A	p.Lys549=	g.32907262G>A	NGS	BED|Clinvar|BIC|LOVD	rs276174812	0.0001	-	0.0003	synonymous SNV	Likely benign	0.02	-	-	1517	1	0.000659196	g.32907262G>A	TWB
37	exon10	c.1703C>T	p.Thr568Ile	g.32907318C>T	NGS	BED|Clinvar|LOVD	-	-	-	-	nonsynonymous SNV	Likely benign	0.02	-	-	1517	1	0.000659196	g.32907318C>T	TWB
38	exon10	c.1732G>C	p.Gly578Arg	g.32907347G>C	Sanger, SSCP	BED|Clinvar	-	-	-	-	nonsynonymous SNV	Uncertain significance	0.02	-	-	99	1	0.010101	c.1732G>C	9
39	exon10	c.1744A>C	p.Thr582Pro	g.32907359A>C	NGS	BED|Clinvar|BMD|BIC|LOVD	rs80358457	0.0031	0.002	0.0032	nonsynonymous SNV	Uncertain significance	0.02	0.02	2e-05	1517	6	0.00395517	g.32907359A>C	TWB
40	exon10	c.1765_1766delAA	p.Lys589Valfs*6	g.32907380_32907381delAA	NGS	BED|Clinvar|BMD	rs397507606	-	-	-	frameshift deletion	Pathogenic	-	-	-	1517	1	0.000659196	g.32907380delAA	TWB
41	exon10	c.1806dupA	p.Ile605Asnfs*10	g.32907421dupA	Sanger, NGS	-	-	-	-	-	frameshift insertion	Unclassified	-	-	-	120	1	0.00833333	c.1806dupA	15
42	exon10	c.1818G>A	p.Pro606=	g.32907433G>A	NGS	BED|Clinvar|LOVD	rs76844014	0	-	0.0001	synonymous SNV	Likely benign	0.02	-	-	1517	1	0.000659196	g.32907433G>A	TWB
43	intron10	c.1909+21dupTC	-	g.32907545dupTC	NGS	-	-	-	-	-	intron variant	Unclassified	-	-	-	1517	1	0.000659196	g.32907545dupTC	TWB
44	exon11	c.2095C>T	p.Gln699Ter	g.32910587C>T	MLPA, NGS	BED|Clinvar|BMD|LOVD	-	-	-	-	stopgain	Pathogenic	0.99	-	-	480	1	0.00208333	c.2095C>T	12
45	exon11	c.2122T>A	p.Ser708Thr	g.32910614T>A	NGS	BED|Clinvar|BMD|BIC|LOVD	rs80358488	0.0006	0.001	0.0002	nonsynonymous SNV	Uncertain significance	0.02	0.02	0.0626939	1517	1	0.000659196	g.32910614T>A	TWB
46	exon11	c.2186T>C	p.Ile729Thr	g.32910678T>C	NGS	BED|Clinvar|LOVD	rs431825296	0.0001	0.002	0.0001	nonsynonymous SNV	Uncertain significance	0.02	-	-	1517	1	0.000659196	g.32910678T>C	TWB
47	exon11	c.2187dupAA	p.Glu731Lysfs*41	g.32910679dupAA	NGS	-	-	-	-	-	frameshift insertion	Unclassified	-	-	-	1517	1	0.000659196	g.32910679dupAA	TWB
48	exon11	c.2229T>C	p.His743=	g.32910721T>C	Sanger, NGS	BED|Clinvar|BIC|LOVD	rs1801499	0.1002	0.095	0.102	synonymous SNV	Benign	0.02	-	-	1553	275	0.177077	2457T>C, g.32910721T>C	2,TWB
49	exon11	c.2339C>G	p.Ser780Ter	g.32910831C>G	Sanger, SSCP	BED|Clinvar|BMD|LOVD	rs587781471	-	-	5.8e-05	stopgain	Pathogenic	0.99	-	-	99	1	0.010101	c.2339C>G	9
50	exon11	c.2348T>C	p.Val783Ala	g.32910840T>C	NGS	BED|Clinvar	rs768143929	0.0002	-	0.0001	nonsynonymous SNV	Uncertain significance	0.02	-	-	1517	2	0.00131839	g.32910840T>C	TWB
51	exon11	c.2442delC	p.Met815Trpfs*9	g.32910934delC	Sanger, MLPA, NGS	BED|Clinvar|BMD	-	-	-	-	frameshift deletion	Pathogenic	-	-	-	516	2	0.00387597	2670delC,c.2442delC	2,12
52	exon11	c.2444T>C	p.Met815Thr	g.32910936T>C	NGS	BED|Clinvar	-	-	-	0.0001	nonsynonymous SNV	Likely benign	0.02	-	-	1517	1	0.000659196	g.32910936T>C	TWB
53	exon11	c.2550A>G	p.Gln850=	g.32911042A>G	NGS	BED|Clinvar|BIC|LOVD	rs80359785	0.0021	0.003	0.0022	synonymous SNV	Likely benign	0.02	-	-	1517	1	0.000659196	g.32911042A>G	TWB
54	exon11	c.2719A>C	p.Lys907Gln	g.32911211A>C	NGS	-	-	-	-	-	nonsynonymous SNV	Likely benign*	0.02	-	-	1517	1	0.000659196	g.32911211A>C	TWB
55	exon11	c.2754delC	p.Asn918Lysfs*41	g.32911246delC	MLPA, NGS	BED|Clinvar|BMD	-	-	-	-	frameshift deletion	Pathogenic	-	-	-	480	1	0.00208333	c.2754delC	12
56	exon11	c.2808_2811delACAA	p.Ala938Profs*20	g.32911300_32911303delACAA	MLPA, NGS	BED|Clinvar|BIC	-	-	-	-	frameshift deletion	Pathogenic	-	-	-	613	2	0.00326264	c.2808_2811delACAA	10,12
57	exon11	c.2838T>G	p.Asp946Glu	g.32911330T>G	NGS	BED|Clinvar|LOVD	rs149753706	0.0005	0.001	0.0002	nonsynonymous SNV	Uncertain significance	0.02	-	-	1517	1	0.000659196	g.32911330T>G	TWB
58	exon11	c.2845delT	p.Tyr949Metfs*10	g.32911337delT	Sanger	BED|Clinvar|BMD	-	-	-	-	frameshift deletion	Pathogenic	-	-	-	36	1	0.0277778	3073delT	2
59	exon11	c.2920G>A	p.Asp974Asn	g.32911412G>A	NGS	BED|Clinvar|BMD|LOVD	rs539613324	0.0005	0.001	0.0004	nonsynonymous SNV	Uncertain significance	0.02	0.02	0.00777708	1517	1	0.000659196	g.32911412G>A	TWB
60	exon11	c.2971A>G	p.Asn991Asp	g.32911463A>G	Sanger, NGS	BED|Clinvar|BIC|LOVD	rs1799944	0.1002	0.097	0.1019	nonsynonymous SNV	Benign	0.02	-	-	1553	275	0.177077	3199A>G, g.32911463A>G	2,TWB
61	exon11	c.2988C>T	p.Leu996=	g.32911480C>T	NGS	-	-	-	-	-	synonymous SNV	Likely benign*	0.02	-	-	1517	1	0.000659196	g.32911480C>T	TWB
62	exon11	c.2990T>G	p.Leu997Ter	g.32911482T>G	MLPA, NGS	BED|Clinvar|BMD|LOVD	-	-	-	-	stopgain	Pathogenic	0.99	-	-	480	1	0.00208333	c.2990T>G	12
63	exon11	c.3109C>T	p.Gln1037Ter	g.32911601C>T	Sanger, MLPA, NGS	BED|Clinvar|BMD|BIC|LOVD	rs80358557	-	-	5.808e-05	stopgain	Pathogenic	0.99	-	-	600	4	0.00666667	c.3109C>T	12,15
64	exon11	c.3220A>T	p.Ser1074Cys	g.32911712A>T	NGS	BED|Clinvar|LOVD	rs145605603	0.0001	0.001	0.0001	nonsynonymous SNV	Likely benign	0.02	-	-	1517	1	0.000659196	g.32911712A>T	TWB
65	exon11	c.3256A>G	p.Ile1086Val	g.32911748A>G	NGS	BED|Clinvar|BMD|BIC|LOVD	rs80358571	0.0002	-	0.0003	nonsynonymous SNV	Likely benign	0.02	0.3	0.115624	1517	3	0.00197759	g.32911748A>G	TWB
66	exon11	c.3322A>T	p.Lys1108Ter	g.32911814A>T	MLPA, NGS	-	-	-	-	-	stopgain	Pathogenic*	0.99	-	-	480	1	0.00208333	c.3322A>T	12
67	exon11	c.3396A>G	p.Lys1132=	g.32911888A>G	Sanger, NGS	BED|Clinvar|BIC|LOVD	rs1801406	0.3848	0.37	0.382	synonymous SNV	Benign	0.02	-	-	2211	914	0.413388	3624A>G, c.3396A>G, g.32911888A>G	2,13,TWB
68	exon11	c.3420T>C	p.Ser1140=	g.32911912T>C	NGS	BED|Clinvar|BIC|LOVD	rs118093942	0.0035	0.0069	0.0042	synonymous SNV	Benign	0.02	-	-	1517	15	0.00988794	g.32911912T>C	TWB
69	exon11	c.3716A>C	p.Lys1239Thr	g.32912208A>C	Sanger, SSCP	-	-	-	-	-	nonsynonymous SNV	Uncertain significance*	0.02	-	-	99	1	0.010101	c.3716A>C	9
70	exon11	c.3722T>G	p.Phe1241Cys	g.32912214T>G	Sanger, SSCP	-	-	-	-	-	nonsynonymous SNV	Uncertain significance*	0.02	-	-	99	1	0.010101	c.3722T>G	9
71	exon11	c.3794G>T	p.Cys1265Phe	g.32912286G>T	NGS	BED|Clinvar	rs397507315	-	-	-	nonsynonymous SNV	Uncertain significance	0.02	-	-	1517	1	0.000659196	g.32912286G>T	TWB
72	exon11	c.3807T>C	p.Val1269=	g.32912299T>C	Sanger, NGS	BED|Clinvar|BIC|LOVD	rs543304	0.1792	0.17	0.1665	synonymous SNV	Benign	0.02	-	-	2221	495	0.222873	4035T>C, g.32912299T>C	2,7,13,TWB
73	exon11	c.3883C>T	p.Gln1295Ter	g.32912375C>T	MLPA, NGS	Clinvar	-	-	-	-	stopgain	Likely pathogenic	0.99	-	-	480	1	0.00208333	c.3883C>T	12
74	exon11	c.3903T>C	p.Thr1301=	g.32912395T>C	NGS	BED|Clinvar|LOVD	rs199786746	-	-	-	synonymous SNV	Likely benign	0.02	-	-	1517	1	0.000659196	g.32912395T>C	TWB
75	exon11	c.3927T>C	p.Ile1309=	g.32912419T>C	NGS	BED|Clinvar	-	-	-	-	synonymous SNV	Likely benign	0.02	-	-	1517	1	0.000659196	g.32912419T>C	TWB
76	exon11	c.4068G>A	p.Leu1356=	g.32912560G>A	NGS	BED|Clinvar|BIC|LOVD	rs28897724	0	-	0	synonymous SNV	Benign	0.02	-	-	1517	1	0.000659196	g.32912560G>A	TWB
77	exon11	c.4277C>T	p.Thr1426Ile	g.32912769C>T	NGS	BED|Clinvar	rs748591104	0.0001	-	0.0001	nonsynonymous SNV	Uncertain significance	0.02	-	-	1517	1	0.000659196	g.32912769C>T	TWB
78	exon11	c.4315G>A	p.Ala1439Thr	g.32912807G>A	NGS	BED|Clinvar|BIC|LOVD	rs80358666	-	-	5.899e-05	nonsynonymous SNV	Uncertain significance	0.02	0.02	-	1517	1	0.000659196	g.32912807G>A	TWB
79	exon11	c.4351delG	p.Asp1451Ilefs*11	g.32912843delG	Sanger, SSCP	-	-	-	-	-	frameshift deletion	Unclassified	-	0.02	-	99	1	0.010101	c.4351delG	9
80	exon11	c.4372C>T	p.His1458Tyr	g.32912864C>T	NGS	BED|Clinvar|BIC|LOVD	rs80358672	0.0001	-	0.0004	nonsynonymous SNV	Uncertain significance	0.02	0.02	0.00749443	1517	2	0.00131839	g.32912864C>T	TWB
81	exon11	c.4376A>G	p.Asn1459Ser	g.32912868A>G	Sanger, SSCP, NGS	BED|Clinvar|BMD|BIC|LOVD	rs117187202	0.0003	0.001	0.0005	nonsynonymous SNV	Uncertain significance	0.02	-	-	1616	2	0.00123762	c.4376A>G, g.32912868A>G	9,TWB
82	exon11	c.4563A>G	p.Leu1521=	g.32913055A>G	NGS	BED|Clinvar|LOVD	rs206075	0.9999	1	0.9999	synonymous SNV	Benign	0.02	-	-	658	1	0.00151976	c.4563A>G	13
83	exon11	c.4563G>A	p.Leu1521=	g.32913055G>A	NGS	BIC|LOVD	-	-	-	-	synonymous SNV	Benign	0.02	-	-	1517	2	0.00131839	g.32913055G>A	TWB
84	exon11	c.4578A>G	p.Thr1526=	g.32913070A>G	Sanger, NGS	BED|Clinvar|LOVD	rs202022822	0.0022	0.001	0.0024	synonymous SNV	Benign	0.02	-	-	1527	12	0.00785855	A4806G, g.32913070A>G	7,TWB
85	exon11	c.4599A>C	p.Lys1533Asn	g.32913091A>C	Sanger, SSCP, NGS	BED|Clinvar|BIC|LOVD	rs80358694	0.001	-	0.0013	nonsynonymous SNV	Likely benign	0.02	0.02	-	1616	8	0.0049505	c.4599A>C, g.32913091A>C	9,TWB
86	exon11	c.4685A>C	p.Gln1562Pro	g.32913177A>C	NGS	BED|Clinvar	rs544688816	0.0001	0.002	5.799e-05	nonsynonymous SNV	Uncertain significance	0.02	-	-	1517	1	0.000659196	g.32913177A>C	TWB
87	exon11	c.4914dupA	p.Val1639Serfs*2	g.32913406dupA	MLPA, NGS	BED|Clinvar|BMD	-	-	-	-	frameshift insertion	Pathogenic	-	-	-	480	1	0.00208333	c.4914dupA	12
88	exon11	c.4955_4956delGA	p.Ala1652Aspfs*12	g.32913447_32913448delGA	NGS	-	-	-	-	-	frameshift deletion	Unclassified	-	-	-	1517	1	0.000659196	g.32913447delGA	TWB
89	exon11	c.5028T>C	p.Ser1676=	g.32913520T>C	NGS	BED|Clinvar	rs762458631	0.0003	-	0.0003	synonymous SNV	Likely benign	0.02	-	-	1517	1	0.000659196	g.32913520T>C	TWB
90	exon11	c.5141_5144delATTT	p.Tyr1714Cysfs*9	g.32913633_32913636delATTT	MLPA, NGS	BED|Clinvar	-	-	-	-	frameshift deletion	Pathogenic	-	-	-	480	1	0.00208333	c.5141_5144delATTT	12
91	exon11	c.5164_5165delAG	p.Ser1722Tyrfs*3	g.32913656_32913657delAG	Sanger, SSCP, NGS	BED|Clinvar|BMD|BIC	rs80359490	-	-	-	frameshift deletion	Pathogenic	-	-	-	740	10	0.0135135	c.5164_5165delAG	9,10,12,14
92	exon11	c.5199C>T	p.Ser1733=	g.32913691C>T	NGS	BED|Clinvar|BIC|LOVD	rs28897734	0.0005	-	0.0006	synonymous SNV	Benign	0.02	-	-	1517	2	0.00131839	g.32913691C>T	TWB
93	exon11	c.5217_5222delTTTAAG	p.Leu1740_Ser1741del	g.32913709_32913714delTTTAAG	NGS	Clinvar	rs757271988	0.0002	-	0.0003	nonframeshift deletion	Uncertain significance	-	-	-	1517	1	0.000659196	g.32913709delTTTAAG	TWB
94	exon11	c.5231G>T	p.Ser1744Ile	g.32913723G>T	Sanger, SSCP, NGS	BED|Clinvar|LOVD	rs587782060	0.0003	-	0.0003	nonsynonymous SNV	Uncertain significance	0.02	-	-	1616	2	0.00123762	c.5231G>T, g.32913723G>T	9,TWB
95	exon11	c.5495C>A	p.Ser1832Tyr	g.32913987C>A	NGS	BED|Clinvar|BMD|LOVD	rs138489917	-	-	0.0002	nonsynonymous SNV	Likely benign	0.02	0.02	0.0487001	1517	1	0.000659196	g.32913987C>A	TWB
96	exon11	c.5529A>T	p.Ala1843=	g.32914021A>T	NGS	BED|Clinvar|LOVD	rs372951842	0.0003	-	0.0003	synonymous SNV	Benign	0.02	-	-	1517	1	0.000659196	g.32914021A>T	TWB
97	exon11	c.5574_5577delAATT	p.Ile1859Lysfs*2	g.32914066_32914069delAATT	NGS	Clinvar	rs80359521	0	-	5.874e-05	frameshift deletion	Pathogenic	-	-	-	133	1	0.0075188	c.5574_5577delAATT	10
98	exon11	c.5590G>A	p.Asp1864Asn	g.32914082G>A	NGS	BED|Clinvar|LOVD	rs587781536	0.0001	-	0.0001	nonsynonymous SNV	Uncertain significance	0.02	-	-	1517	1	0.000659196	g.32914082G>A	TWB
99	exon11	c.5621_5624delTTAA	p.Ile1874Argfs*33	g.32914113_32914116delTTAA	MLPA, NGS	BED|Clinvar	-	-	-	-	frameshift deletion	Pathogenic	-	-	-	480	1	0.00208333	c.5621_5624delTTAA	12
100	exon11	c.5624A>C	p.Lys1875Thr	g.32914116A>C	NGS	BED|Clinvar|LOVD	rs587782583	0.0001	-	5.83e-05	nonsynonymous SNV	Uncertain significance	0.02	0.02	-	1517	1	0.000659196	g.32914116A>C	TWB
101	exon11	c.5657A>C	p.Gln1886Pro	g.32914149A>C	Sanger	BED|LOVD	-	-	-	-	nonsynonymous SNV	Uncertain significance	0.02	-	-	10	1	0.1	A5885C	7
102	exon11	c.5710C>A	p.Leu1904Ile	g.32914202C>A	Sanger, NGS	-	-	-	-	-	nonsynonymous SNV	Uncertain significance*	0.02	-	-	175	1	0.00571429	codon1904CTT>ATT	5
103	exon11	c.5710C>T	p.Leu1904Phe	g.32914202C>T	Sanger, NGS	BED|Clinvar|BIC	rs55875643	-	-	-	nonsynonymous SNV	Uncertain significance	0.02	-	-	175	2	0.0114286	codon1904CTT>TTT	5
104	exon11	c.5714A>C	p.His1905Pro	g.32914206A>C	Sanger, NGS	BED|Clinvar	-	-	-	-	nonsynonymous SNV	Uncertain significance	0.02	-	-	175	1	0.00571429	codon1905CAT>CCT	5
105	exon11	c.5720C>G	p.Ser1907Cys	g.32914212C>G	Sanger, NGS	-	-	-	-	-	nonsynonymous SNV	Uncertain significance*	0.02	-	-	175	1	0.00571429	codon1907TCT>TGT	5
106	exon11	c.5721T>G	p.Ser1907=	g.32914213T>G	Sanger, NGS	-	-	-	-	-	synonymous SNV	Benign*	0.02	-	-	175	2	0.0114286	codon1907TCT>TCG	5
107	exon11	c.5722C>G	p.Leu1908Val	g.32914214C>G	Sanger, NGS	-	-	-	-	-	nonsynonymous SNV	Likely benign*	0.02	-	-	175	1	0.00571429	codon1908CTA>GTA	5
108	exon11	c.5740A>G	p.Ser1914Gly	g.32914232A>G	Sanger, NGS	-	-	-	-	-	nonsynonymous SNV	Likely benign*	0.02	-	-	175	1	0.00571429	codon1914AGC>GGC	5
109	exon11	c.5747A>G	p.His1916Arg	g.32914239A>G	Sanger, NGS	BED|Clinvar|LOVD	rs431825334	-	-	-	nonsynonymous SNV	Uncertain significance	0.02	0.02	-	175	1	0.00571429	codon1916CAT>CGT	5
110	exon11	c.5785A>G	p.Ile1929Val	g.32914277A>G	Sanger, SSCP, NGS	BED|Clinvar|BMD|BIC|LOVD	rs79538375	0.0098	0.006	0.01	nonsynonymous SNV	Benign	0.02	0.02	0	1616	34	0.0210396	c.5785A>G, g.32914277A>G	9,TWB
111	exon11	c.5787T>G	p.Ile1929Met	g.32914279T>G	Sanger, NGS	BED|Clinvar	rs765881070	-	-	-	nonsynonymous SNV	Likely benign	0.02	-	-	175	1	0.00571429	codon1929ATT>ATG	5
112	exon11	c.5800C>G	p.Gln1934Glu	g.32914292C>G	Sanger, NGS	-	-	-	-	-	nonsynonymous SNV	Likely benign*	0.02	-	-	175	1	0.00571429	codon1934CAA>GAA	5
113	exon11	c.5808dupG	p.Ser1937Valfs*7	g.32914300dupG	Sanger, NGS	-	-	-	-	-	frameshift insertion	Unclassified	-	-	-	175	1	0.00571429	codon1936ATG>ATCG	5
114	exon11	c.5808G>C	p.Met1936Ile	g.32914300G>C	Sanger, NGS	-	-	-	-	-	nonsynonymous SNV	Uncertain significance*	0.02	-	-	175	1	0.00571429	codon1936ATG>ATC	5
115	exon11	c.5811T>G	p.Ser1937=	g.32914303T>G	Sanger, NGS	-	-	-	-	-	synonymous SNV	Likely benign*	0.02	-	-	175	1	0.00571429	codon1937ATT>ATG	5
116	exon11	c.5814A>T	p.Gly1938=	g.32914306A>T	NGS	-	-	-	-	-	synonymous SNV	Likely benign*	0.02	-	-	1517	1	0.000659196	g.32914306A>T	TWB
117	exon11	c.5836T>C	p.Ser1946Pro	g.32914328T>C	Sanger, SSCP, NGS	BED|Clinvar|BIC|LOVD	rs80358811	0.0002	-	0.0002	nonsynonymous SNV	Uncertain significance	0.02	-	-	1616	3	0.00185644	c.5836T>C, g.32914328T>C	9,TWB
118	exon11	c.5839C>T	p.Pro1947Ser	g.32914331C>T	NGS	BED|Clinvar|BIC|LOVD	rs80358812	0.0002	-	0.0002	nonsynonymous SNV	Likely benign	0.02	-	-	1517	1	0.000659196	g.32914331C>T	TWB
119	exon11	c.5885T>G	p.Ile1962Arg	g.32914377T>G	Sanger, NGS	BED|Clinvar	-	-	-	-	nonsynonymous SNV	Likely benign	0.02	-	-	175	1	0.00571429	codon1962ATA>AGA	5
120	exon11	c.5898T>G	p.His1966Gln	g.32914390T>G	Sanger, NGS	-	-	-	-	-	nonsynonymous SNV	Likely benign*	0.02	-	-	175	1	0.00571429	codon1966CAT>CAG	5
121	exon11	c.5902T>C	p.Ser1968Pro	g.32914394T>C	Sanger, NGS	BED|Clinvar	-	-	-	-	nonsynonymous SNV	Likely benign	0.02	-	-	175	2	0.0114286	codon1968TCA>CCA	5
122	exon11	c.5913T>C	p.Ser1971=	g.32914405T>C	Sanger, NGS	BED|Clinvar	rs751308094	0	-	0	synonymous SNV	Likely benign	0.02	-	-	175	1	0.00571429	codon1971TCT>TCC	5
123	exon11	c.5957T>G	p.Val1986Gly	g.32914449T>G	NGS	-	-	-	-	-	nonsynonymous SNV	Uncertain significance*	0.02	-	-	1517	1	0.000659196	g.32914449T>G	TWB
124	exon11	c.6100C>T	p.Arg2034Cys	g.32914592C>T	NGS	BED|Clinvar|BMD|BIC|LOVD	rs1799954	0	-	5.798e-05	nonsynonymous SNV	Benign	0.02	0.02	0	1517	1	0.000659196	g.32914592C>T	TWB
125	exon11	c.6234A>G	p.Gly2078=	g.32914726A>G	NGS	-	-	-	-	-	synonymous SNV	Likely benign*	0.02	-	-	1517	1	0.000659196	g.32914726A>G	TWB
126	exon11	c.6275_6276delTT	p.Leu2092Profs*6	g.32914767_32914768delTT	MLPA, NGS	BED|Clinvar	rs11571658	0	-	0	frameshift deletion	Pathogenic	-	-	-	480	1	0.00208333	c.6275_6276delTT	12
127	exon11	c.6278A>G	p.His2093Arg	g.32914770A>G	NGS	BED|LOVD	-	-	-	-	nonsynonymous SNV	Likely benign	0.02	-	-	1517	1	0.000659196	g.32914770A>G	TWB
128	exon11	c.6322C>T	p.Arg2108Cys	g.32914814C>T	MLPA, NGS	BED|Clinvar|BMD|BIC|LOVD	rs55794205	0.0058	0.003	0.0065	nonsynonymous SNV	Likely benign	0.02	0.02	0.001	1585	20	0.0126183	c.6322C>T, g.32914814C>T	11,TWB
129	exon11	c.6325G>A	p.Val2109Ile	g.32914817G>A	Sanger, SSCP, NGS	BED|Clinvar|BIC|LOVD	rs79456940	0.0038	0.002	0.0032	nonsynonymous SNV	Likely benign	0.02	0.02	-	1616	13	0.00804455	c.6325G>A, g.32914817G>A	9,TWB
130	exon11	c.6448delA	p.Val2151Phefs*16	g.32914940delA	NGS	Clinvar	-	-	-	-	frameshift deletion	Pathogenic	-	-	-	133	1	0.0075188	c.6448delA	10
131	exon11	c.6463C>A	p.Leu2155Ile	g.32914955C>A	Sanger, SSCP	Clinvar	rs775035051	-	-	-	nonsynonymous SNV	Uncertain significance	0.02	-	-	99	1	0.010101	c.6463C>A	9
132	exon11	c.6468_6469delTC	p.Gln2157Ilefs*17	g.32914960_32914961delTC	Sanger	BED|BMD|BIC	-	-	-	-	frameshift deletion	Pathogenic	-	-	-	36	1	0.0277778	6696delTC	2
133	exon11	c.6484_6485delAA	p.Lys2162Thrfs*12	g.32914976_32914977delAA	Sanger, MLPA, NGS	Clinvar	-	-	-	6.169e-05	frameshift deletion	Pathogenic	-	-	-	28	1	0.0357143	c.6484_6485delAA	14
134	exon11	c.6490C>T	p.Gln2164Ter	g.32914982C>T	MLPA, NGS	Clinvar	rs397507860	-	-	-	stopgain	Pathogenic	0.99	-	-	480	1	0.00208333	c.6490C>T	12
135	exon11	c.6513G>C	p.Val2171=	g.32915005G>C	NGS	BED|Clinvar|LOVD	rs206076	0.9999	1	0.9999	synonymous SNV	Benign	0.02	-	-	658	1	0.00151976	c.6513G>C	13
136	exon11	c.6528C>G	p.Asn2176Lys	g.32915020C>G	NGS	BED|LOVD	-	-	-	-	nonsynonymous SNV	Likely benign	0.02	-	-	1517	1	0.000659196	g.32915020C>G	TWB
137	exon11	c.6629A>G	p.Glu2210Gly	g.32915121A>G	NGS	-	-	-	-	-	nonsynonymous SNV	Uncertain significance*	0.02	-	-	1517	1	0.000659196	g.32915121A>G	TWB
138	exon11	c.6645delC	p.Ser2216Profs*12	g.32915137delC	NGS	BED|BMD	-	-	-	-	frameshift deletion	Pathogenic	-	-	-	133	1	0.0075188	c.6645delC	10
139	exon11	c.6738A>G	p.Pro2246=	g.32915230A>G	NGS	BED|Clinvar|LOVD	rs760272304	0.0002	-	0.0002	synonymous SNV	Likely benign	0.02	-	-	1517	1	0.000659196	g.32915230A>G	TWB
140	exon11	c.6800C>A	p.Ser2267Ter	g.32915292C>A	MLPA, NGS	Clinvar	rs377698594	-	-	-	stopgain	Pathogenic	0.99	-	-	480	1	0.00208333	c.6800C>A	12
141	exon14	c.7051G>A	p.Ala2351Thr	g.32929041G>A	NGS	BED|Clinvar|BMD|BIC|LOVD	rs80358930	0.0001	-	0.0001	nonsynonymous SNV	Uncertain significance	0.02	0.02	0.00360819	1517	1	0.000659196	g.32929041G>A	TWB
142	exon14	c.7052C>G	p.Ala2351Gly	g.32929042C>G	Sanger, SSCP, NGS	BED|Clinvar|BMD|BIC|LOVD	rs80358932	0.0017	0.004	0.0019	nonsynonymous SNV	Likely benign	0.02	0.02	0.0274	1616	2	0.00123762	c.7052C>G, g.32929042C>G	9,TWB
143	exon14	c.7088A>G	p.Tyr2363Cys	g.32929078A>G	NGS	BED|Clinvar|BMD|BIC|LOVD	rs80358939	0.0001	-	5.799e-05	nonsynonymous SNV	Uncertain significance	0.02	0.02	0.0628047	1517	1	0.000659196	g.32929078A>G	TWB
144	exon14	c.7102T>G	p.Leu2368Val	g.32929092T>G	NGS	BED|Clinvar|LOVD	rs397507382	0.0015	-	0.0009	nonsynonymous SNV	Benign	0.02	-	-	1517	4	0.00263678	g.32929092T>G	TWB
145	exon14	c.7188G>A	p.Leu2396=	g.32929178G>A	NGS	BED|Clinvar|LOVD	rs587780871	0.0005	-	0.0006	synonymous SNV	Likely benign	0.02	-	-	1517	3	0.00197759	g.32929178G>A	TWB
146	exon14	c.7242A>G	p.Ser2414=	g.32929232A>G	Sanger, NGS	BED|Clinvar|BIC|LOVD	rs1799955	0.3847	0.37	0.3818	synonymous SNV	Benign	0.02	-	-	2211	909	0.411126	7470A>G, c.7242A>G, g.32929232A>G	2,13,TWB
147	exon14	c.7397T>C	p.Val2466Ala	g.32929387T>C	NGS	Clinvar	rs169547	0.9999	1	0.9999	nonsynonymous SNV	Benign	0.02	-	-	2175	2	0.00091954	c.7397T>C, g.32929387T>C	13,TWB
148	exon14	c.7404A>C	p.Val2468=	g.32929394A>C	NGS	BED|Clinvar	rs747117261	0.0002	-	0.0001	synonymous SNV	Likely benign	0.02	-	-	1517	1	0.000659196	g.32929394A>C	TWB
149	exon14	c.7409dupT	p.Thr2471Hisfs*3	g.32929399dupT	NGS	BED|Clinvar|BMD	-	-	-	-	frameshift insertion	Pathogenic	-	-	-	133	1	0.0075188	c.7409dupT	10
150	exon14	c.7426G>C	p.Glu2476Gln	g.32929416G>C	NGS	BED|Clinvar|LOVD	-	-	-	-	nonsynonymous SNV	Uncertain significance	0.02	-	-	1517	1	0.000659196	g.32929416G>C	TWB
151	intron14	c.7436-4A>G	-	g.32930561A>G	NGS	BED|Clinvar|BIC|LOVD	rs81002904	-	-	0.0001	intron variant	Benign	0.34	0.34	0.120146	1517	1	0.000659196	g.32930561A>G	TWB
152	exon15	c.7469T>C	p.Ile2490Thr	g.32930598T>C	NGS	BED|Clinvar|BIC|LOVD	rs11571707	0.0036	0.003	0.0028	nonsynonymous SNV	Benign	0.03	-	-	1517	15	0.00988794	g.32930598T>C	TWB
153	exon15	c.7481G>A	p.Arg2494Gln	g.32930610G>A	NGS	BED|Clinvar|BIC|LOVD	rs80358973	-	-	0	nonsynonymous SNV	Likely benign	0.66	-	-	1517	1	0.000659196	g.32930610G>A	TWB
154	exon15	c.7488G>C	p.Lys2496Asn	g.32930617G>C	NGS	BED|Clinvar	rs774994294	0.0003	-	0.0002	nonsynonymous SNV	Uncertain significance	0.03	0.03	-	1517	1	0.000659196	g.32930617G>C	TWB
155	exon15	c.7521A>G	p.Pro2507=	g.32930650A>G	NGS	BED|Clinvar|BMD|LOVD	rs759383358	0.0006	-	0.0005	synonymous SNV	Benign	0.02	0.02	0	1517	2	0.00131839	g.32930650A>G	TWB
156	exon15	c.7521A>T	p.Pro2507=	g.32930650A>T	NGS	-	-	-	-	-	synonymous SNV	Likely benign*	0.02	-	-	1517	1	0.000659196	g.32930650A>T	TWB
157	exon15	c.7522G>A	p.Gly2508Ser	g.32930651G>A	Sanger, SSCP, NGS	BED|Clinvar|BIC|LOVD	rs80358978	0.0015	-	0.0022	nonsynonymous SNV	Benign	0.66	-	-	1616	8	0.0049505	c.7522G>A, g.32930651G>A	9,TWB
158	exon15	c.7567_7568delCT	p.Leu2523Glufs*14	g.32930696_32930697delCT	MLPA, NGS	BED|BMD|BIC	-	-	-	-	frameshift deletion	Pathogenic	-	-	-	68	1	0.0147059	c.7567_7568delCT	11
159	exon16	c.7632C>T	p.Gly2544=	g.32931893C>T	NGS	BED|Clinvar|LOVD	rs551834979	0.0001	-	0.0001	synonymous SNV	Likely benign	0.02	-	-	1517	1	0.000659196	g.32931893C>T	TWB
160	exon16	c.7795_7797delGAA	p.Glu2599del	g.32932056_32932058delGAA	NGS	BED|BIC	-	-	-	-	nonframeshift deletion	Uncertain significance	-	0.81	-	658	1	0.00151976	c.7795_7797delGAA	13
161	intron16	c.7806-15dupC	-	g.32936645dupC	NGS	-	-	-	-	-	intron variant	Unclassified	-	-	-	1517	2	0.00131839	g.32936645dupC	TWB
162	intron16	c.7806-14delT	-	g.32936646delT	NGS	-	rs755777054	0.0002	-	0.0002	intron variant	Unclassified	-	-	-	1517	1	0.000659196	g.32936646delT	TWB
163	intron16	c.7806-14T>C	-	g.32936646T>C	NGS	Clinvar|BIC|LOVD	rs9534262	0.5544	0.53	0.5571	intron variant	Benign	0.34	-	-	658	1	0.00151976	c.7806-14T>C	13
164	intron16	c.7806-6G>T	-	g.32936654G>T	NGS	BED|Clinvar	-	-	-	-	intron variant	Benign	0.04	-	-	1517	1	0.000659196	g.32936654G>T	TWB
165	intron17	c.7977-1G>T	-	g.32937315G>T	MLPA, NGS	BED|Clinvar|BMD|BIC|LOVD	rs81002874	-	-	-	splice site	Pathogenic	0.97	-	-	68	1	0.0147059	c.7977-1G>T	11
166	exon18	c.7986G>A	p.Thr2662=	g.32937325G>A	NGS	BED|Clinvar|LOVD	-	-	-	0.0001	synonymous SNV	Likely benign	0.02	-	-	1517	1	0.000659196	g.32937325G>A	TWB
167	exon18	c.8009C>T	p.Ser2670Leu	g.32937348C>T	NGS	BED|Clinvar|BMD|BIC|LOVD	rs80359035	-	-	-	nonsynonymous SNV	Pathogenic	0.29	0.29	0.5002	2175	2	0.00091954	c.8009C>T, g.32937348C>T	13,TWB
168	exon18	c.8090G>A	p.Ser2697Asn	g.32937429G>A	NGS	BED|Clinvar|BMD|BIC|LOVD	rs80359051	0.0003	-	0.0003	nonsynonymous SNV	Likely benign	0.03	0.03	0.00143746	1517	1	0.000659196	g.32937429G>A	TWB
169	exon18	c.8131G>A	p.Ala2711Thr	g.32937470G>A	NGS	Clinvar	-	-	-	-	nonsynonymous SNV	Uncertain significance	0.03	-	-	1517	1	0.000659196	g.32937470G>A	TWB
170	exon18	c.8187G>T	p.Lys2729Asn	g.32937526G>T	NGS	BED|Clinvar|BMD|BIC|LOVD	rs80359065	0.0097	0.012	0.0092	nonsynonymous SNV	Benign	0.03	0.03	5e-05	1517	31	0.0204351	g.32937526G>T	TWB
171	exon18	c.8203delC	p.Leu2736Serfs*1	g.32937542delC	MLPA, NGS	-	-	-	-	-	frameshift deletion	Unclassified	-	-	-	480	1	0.00208333	c.8203delC	12
172	exon18	c.8234dupT	p.Thr2746Aspfs*17	g.32937573dupT	MLPA, NGS	BED	-	-	-	-	frameshift insertion	Pathogenic	-	-	-	480	1	0.00208333	c.8234dupT	12
173	exon18	c.8243G>A	p.Gly2748Asp	g.32937582G>A	NGS	BED|Clinvar|BMD|BIC|LOVD	rs80359071	-	-	0	nonsynonymous SNV	Pathogenic	0.81	0.81	1	133	1	0.0075188	c.8243G>A	10
174	exon18	c.8323delA	p.Met2775Cysfs*1	g.32937662delA	NGS	BED|BMD	-	-	-	-	frameshift deletion	Pathogenic	-	-	-	133	1	0.0075188	c.8323delA	10
175	intron18	c.8331+16C>G	-	g.32937686C>G	NGS	BED|Clinvar|LOVD	rs730881595	0	-	0	intron variant	Benign	0.02	0.02	0.0012017	1517	1	0.000659196	g.32937686C>G	TWB
176	exon19	c.8356G>A	p.Ala2786Thr	g.32944563G>A	NGS	BED|Clinvar|BIC|LOVD	rs80359077	0.0008	-	0.0008	nonsynonymous SNV	Uncertain significance	0.03	0.03	-	1517	3	0.00197759	g.32944563G>A	TWB
177	exon19	c.8379A>G	p.Gly2793=	g.32944586A>G	NGS	BED|Clinvar|LOVD	-	-	-	5.798e-05	synonymous SNV	Likely benign	0.02	-	-	1517	1	0.000659196	g.32944586A>G	TWB
178	exon19	c.8400_8402delTTTinsAAAA	p.Phe2801Lysfs*10	g.32944607_32944609delinsAAAA	MLPA, NGS	-	-	-	-	-	frameshift substitution	Unclassified	-	-	-	480	1	0.00208333	c.8400_8402delTTTinsAAAA	12
179	exon19	c.8485C>T	p.Gln2829Ter	g.32944692C>T	MLPA, NGS	Clinvar	rs80359099	-	-	-	stopgain	Pathogenic	0.99	-	-	480	1	0.00208333	c.8485C>T	12
180	exon20	c.8488-1G>A	-	g.32945092G>A	Sanger, SSCP	BED|Clinvar|BMD|LOVD	rs397507404	-	-	-	splice site	Pathogenic	0.97	0.97	0.992712	99	1	0.010101	c.8488-1G>A	9
181	exon20	c.8525G>A	p.Arg2842His	g.32945130G>A	Sanger, SSCP, NGS	BED|Clinvar|BMD|BIC|LOVD	rs80359105	0.0006	0.001	0.0005	nonsynonymous SNV	Likely benign	0.29	0.29	0.00026	1616	3	0.00185644	c.8525G>A, g.32945130G>A	9,TWB
182	exon20	c.8531_8532delAA	p.Glu2846Glyfs*21	g.32945136_32945137delAA	NGS	Clinvar	rs397507990	-	-	-	frameshift deletion	Pathogenic	-	-	-	133	1	0.0075188	c.8531_8532delAA	10
183	exon21	c.8702G>A	p.Gly2901Asp	g.32950876G>A	NGS	BED|Clinvar|BIC|LOVD	rs80359129	0.0016	0.001	0.0019	nonsynonymous SNV	Likely benign	0.81	0.81	-	1517	5	0.00329598	g.32950876G>A	TWB
184	exon22	c.8851G>A	p.Ala2951Thr	g.32953550G>A	NGS	BED|Clinvar|BIC|LOVD	rs11571769	0	-	0.0002	nonsynonymous SNV	Benign	0.03	-	-	1517	1	0.000659196	g.32953550G>A	TWB
185	exon22	c.8894delA	p.Asp2965Valfs*10	g.32953593delA	Sanger, NGS	-	-	-	-	-	frameshift deletion	Unclassified	-	-	-	120	1	0.00833333	c.8894delA	15
186	exon22	c.8934delA	p.Glu2981Lysfs*6	g.32953633delA	NGS	-	-	-	-	0	frameshift deletion	Unclassified	-	-	-	133	1	0.0075188	c.8934delA	10
187	intron22	c.8954-7_8954-10delCAAA	-	g.32953880_32953883delCAAA	NGS	Clinvar	rs760279463	0.0021	-	0.0013	intron variant	Benign	-	-	-	1517	1	0.000659196	g.32953880delCAAA	TWB
188	exon23	c.8961_8964delGAGT	p.Ser2988Phefs*11	g.32953894_32953897delGAGT	MLPA, NGS	BED|Clinvar	-	-	-	-	frameshift deletion	Pathogenic	-	-	-	480	1	0.00208333	c.8961_8964delGAGT	12
189	exon23	c.9097A>C	p.Thr3033Pro	g.32954030A>C	NGS	BED|Clinvar|LOVD	rs766308212	0.0001	-	0	nonsynonymous SNV	Uncertain significance	0.66	0.66	-	1517	2	0.00131839	g.32954030A>C	TWB
190	exon23	c.9104A>G	p.Tyr3035Cys	g.32954037A>G	NGS	BED|Clinvar|BIC|LOVD	rs80359165	0.0004	-	0.0002	nonsynonymous SNV	Likely benign	0.66	0.66	-	1517	1	0.000659196	g.32954037A>G	TWB
191	exon23	c.9106C>G	p.Gln3036Glu	g.32954039C>G	NGS	BED|Clinvar|BIC|LOVD	rs202155613	0.0005	0.001	0.0005	nonsynonymous SNV	Uncertain significance	0.03	-	-	1517	2	0.00131839	g.32954039C>G	TWB
192	intron23	c.9118-15T>C	-	g.32954129T>C	NGS	-	-	-	-	-	intron variant	Benign*	0.04	-	-	1517	1	0.000659196	g.32954129T>C	TWB
193	exon24	c.9128A>C	p.Glu3043Ala	g.32954154A>C	NGS	-	-	-	-	-	nonsynonymous SNV	Uncertain significance*	0.03	-	-	1517	1	0.000659196	g.32954154A>C	TWB
194	exon24	c.9227delG	p.Gly3076Aspfs*6	g.32954253delG	MLPA, NGS	BED|Clinvar	-	-	-	-	frameshift deletion	Pathogenic	-	-	-	480	1	0.00208333	c.9227delG	12
195	exon24	c.9246G>A	p.Val3082=	g.32954272G>A	NGS	BED|Clinvar	-	-	-	-	synonymous SNV	Likely benign	0.02	-	-	1517	2	0.00131839	g.32954272G>A	TWB
196	exon25	c.9285C>T	p.Asp3095=	g.32968854C>T	NGS	BED|Clinvar|LOVD	rs80359198	0.001	-	0.0006	synonymous SNV	Conflicting interpretations of pathogenicity	0.02	-	-	1517	1	0.000659196	g.32968854C>T	TWB
197	exon26	c.9538C>T	p.Leu3180Phe	g.32971071C>T	NGS	BED|Clinvar|BIC|LOVD	rs200598289	0.0002	0.001	0.0005	nonsynonymous SNV	Uncertain significance	0.03	-	-	1517	1	0.000659196	g.32971071C>T	TWB
198	intron27	c.9649-19G>A	-	g.32972280G>A	NGS	BED|Clinvar|BIC|LOVD	rs11571830	0.0173	0.017	0.0166	intron variant	Benign	0.34	-	-	1517	48	0.0316414	g.32972280G>A	TWB
199	exon27	c.9728C>T	p.Pro3243Leu	g.32972378C>T	NGS	BED|Clinvar|BIC	rs80359241	0.0002	-	0.0002	nonsynonymous SNV	Likely benign	0.02	0.02	-	1517	2	0.00131839	g.32972378C>T	TWB
200	exon27	c.9739C>T	p.Gln3247Ter	g.32972389C>T	NGS	BED|Clinvar|LOVD	-	-	-	-	stopgain	Pathogenic	0.99	-	-	2175	2	0.00091954	c.9739C>T, g.32972389C>T	13,TWB
201	exon27	c.9875C>T	p.Pro3292Leu	g.32972525C>T	Sanger, SSCP, NGS	BED|Clinvar|BMD|BIC|LOVD	rs56121817	0.0005	-	0.0005	nonsynonymous SNV	Likely benign	0.03	0.03	0.000107991	1616	3	0.00185644	c.9875C>T, g.32972525C>T	9,TWB
202	exon27	c.10075G>A	p.Glu3359Lys	g.32972725G>A	MLPA, NGS	BED|Clinvar|LOVD	rs777397727	0	-	0	nonsynonymous SNV	Likely benign	0.02	-	-	68	1	0.0147059	c.10075G>A	11
203	exon27	c.10111A>G	p.Thr3371Ala	g.32972761A>G	NGS	BED|Clinvar|BMD	rs80358393	-	-	5.798e-05	nonsynonymous SNV	Likely benign	0.02	0.02	0.179627	1517	2	0.00131839	g.32972761A>G	TWB
204	exon27	c.10113T>C	p.Thr3371=	g.32972763T>C	NGS	BED|Clinvar|LOVD	rs779075029	0.0002	-	0.0001	synonymous SNV	Likely benign	0.02	-	-	1517	1	0.000659196	g.32972763T>C	TWB
205	exon27	c.10164A>C	p.Thr3388=	g.32972814A>C	NGS	-	-	-	-	-	synonymous SNV	Likely benign*	0.02	-	-	1517	1	0.000659196	g.32972814A>C	TWB
206	exon27	c.10234A>G	p.Ile3412Val	g.32972884A>G	Sanger, NGS	BED|Clinvar|BIC|LOVD	rs1801426	0.026	0.021	0.0242	nonsynonymous SNV	Benign	0.02	-	-	2211	72	0.0325645	10462A>G, c.10234A>G, g.32972884A>G	2,13,TWB
*MLPA: Multiple ligation-dependent probe amplification; SSCP: Single-Strand Conformational Polymorphism gel electrophoresis; Sanger: Sanger sequencing; NGS: Next Generation Sequencing.
** BIC: Breast Cancer Information Core; BED: BRCA Exchange database; BMD: BRCA Mutation Database; LOVD: Leiden Open Variation Database.
***Classes for the variants not present in existing BRCA databases were predicted using InterVar program with default parameters.
****TWB: Taiwan Biobank (https://taiwanview.twbiobank.org.tw/index; accessed December 15, 2020)
***** 1000g EAS: 1000 Genome Project East Asian populations, including Han Chinese in Beijing, China, Southern Han Chinese, Chinese Dai in Xishuangbanna of China, Japanese in Tokyo, Japan, Kinh in Ho Chi Minh City, Vietnam.
