# Supplementary material for: BRCA1 and BRCA2 Variation in Taiwanese General Population and the Cancer Cohort
Source: Front Mol Biosci. 2021 Jun 21;8:685174. doi: 10.3389/fmolb.2021.685174 (PMC8256441; doi:10.3389/fmolb.2021.685174)
Supplement: Supplementary file 3 [file Table1.XLSX]

## Sheet: Sheet1
Supplementary table 1. Sources of BRCA1/2 variation in Taiwan population
	Cases analyzed		BRCA1	BRCA2		Type of cancer		Test method	Year published	References shown in text	References
Total	Cancer patients	Non-cancer			Breast	Ovarian	Other
Cancer population
33	33		+				Endometrium	Sanger, SSCP	1997	Liu et al., 1997	1
36	36		+	+	+			Sanger	1999	Li et al., 1999	2
123	73	50	+			+	Peritoneum	SSCP	2000	Wang et al., 2000	3
56	56		+		+			Sanger	2003	Chen et al., 2003	4
175	175			+	+			Sanger, SSCP	2004	Chen et al., 2005	5
610	189	421		+	+			PCR	2006	Chang et al., 2006	6
10	10		+	+	+			Sanger	2009	Lin et al., 2009	7
36	36		+		+			Sanger	2012	Kuo et al., 2012	8
99	99		+	+				Sanger, NGS	2016	Chao et al., 2016	9
133	133		+	+	+			NGS	2016	Lin et al., 2016	10
68	68		+	+	+	+		MLPA, NGS	2017	Sung et al., 2017	11
480	480		+	+	+			MLPA, NGS	2018	Wang et al., 2018	12
658	159	499	+	+			Colon	NGS	2019	Lin et al., 2019	13
28	28		+	+	+	+		Sanger, MLPA, NGS	2020	Chao et al., 2020	14
120	120		+	+	+			Sanger, NGS	2020	Lin et al., 2020	15
2665	1695	970	1880	2417
Non-cancer population
1517		1517						NGS		Taiwan Biobank
4182	1695	2487
